# Supplementary material for: Impact of COVID-19 pandemic on pharmacologic treatment of patients newly diagnosed with osteoporosis
Source: PLoS One. 2023 Sep 13;18(9):e0291472. doi: 10.1371/journal.pone.0291472 (PMC10499214; doi:10.1371/journal.pone.0291472)
Supplement: S1 Data — (XLSX) [file pone.0291472.s001.xlsx]

## Sheet: Prepandemic
Age	Sex	Ethnicity	Race	Osteoporosis on DXA	Prior History of Osteoporosis
77	Female	Not Hispanic or Latino	White	Yes	No
61	Female	Not Hispanic or Latino	White	Yes	No
70	Male	Not Hispanic or Latino	White	Yes	No
82	Female	Hispanic or Latino	Other	Yes	No
55	Female	Not Hispanic or Latino	White	Yes	No
71	Female	Not Hispanic or Latino	White	Yes	No
80	Female	Hispanic or Latino	Other	Yes	No
90	Female	Not Hispanic or Latino	White	Yes	No
67	Female	Not Hispanic or Latino	White	Yes	No
65	Female	Not Hispanic or Latino	White	Yes	No
66	Female	Not Hispanic or Latino	White	Yes	No
78	Female	Not Hispanic or Latino	White	Yes	No
63	Female	Not Hispanic or Latino	White	Yes	No
88	Female	Not Hispanic or Latino	White	Yes	No
73	Female	Not Hispanic or Latino	White	Yes	No
86	Female	Not Hispanic or Latino	White	Yes	No
70	Female	Hispanic or Latino	Other	Yes	No
66	Female	Not Hispanic or Latino	Asian	Yes	No
63	Female	Not Hispanic or Latino	Asian	Yes	No
60	Female	Not Hispanic or Latino	White	Yes	No
61	Female	Not Hispanic or Latino	White	Yes	No
72	Female	Not Hispanic or Latino	Asian	Yes	No
85	Female	Not Hispanic or Latino	White	Yes	No
64	Female	Not Hispanic or Latino	Unavailable or unknown	Yes	No
74	Female	Not Hispanic or Latino	White	Yes	No
62	Female	Not Hispanic or Latino	White	Yes	No
70	Female	Hispanic or Latino	White	Yes	No
74	Female	Not Hispanic or Latino	Other	Yes	No
73	Female	Not Hispanic or Latino	White	Yes	No
69	Male	Not Hispanic or Latino	White	Yes	No
75	Female	Not Hispanic or Latino	White	Yes	No
65	Female	Hispanic or Latino	Other	Yes	No
68	Female	Not Hispanic or Latino	White	Yes	No
74	Female	Not Hispanic or Latino	White	Yes	No
89	Female	Not Hispanic or Latino	White	Yes	No
82	Female	Not Hispanic or Latino	White	Yes	No
74	Female	Not Hispanic or Latino	White	Yes	No
65	Female	Not Hispanic or Latino	White	Yes	No
63	Female	Not Hispanic or Latino	White	Yes	No
62	Female	Not Hispanic or Latino	White	Yes	No
57	Female	Not Hispanic or Latino	White	Yes	No
65	Female	Hispanic or Latino	White	Yes	No
66	Female	Not Hispanic or Latino	Decline to State	Yes	No
81	Male	Not Hispanic or Latino	Asian	Yes	No
58	Male	Not Hispanic or Latino	White	Yes	No
75	Female	Not Hispanic or Latino	White	Yes	No
84	Male	Not Hispanic or Latino	White	Yes	No
62	Female	Not Hispanic or Latino	White	Yes	No
54	Female	Not Hispanic or Latino	Asian	Yes	No
83	Female	Not Hispanic or Latino	White	Yes	No
74	Female	Not Hispanic or Latino	White	Yes	No
58	Female	Hispanic or Latino	White	Yes	No
79	Female	Not Hispanic or Latino	Asian	Yes	No
67	Female	Not Hispanic or Latino	White	Yes	No
74	Male	Not Hispanic or Latino	Asian	Yes	No
75	Female	Not Hispanic or Latino	White	Yes	No
68	Female	Not Hispanic or Latino	White	Yes	No
65	Female	Not Hispanic or Latino	Other	Yes	No
77	Female	Not Hispanic or Latino	White	Yes	No
69	Female	Hispanic or Latino	White	Yes	No
83	Female	Not Hispanic or Latino	Asian	Yes	No
83	Female	Not Hispanic or Latino	African American or Black	Yes	No
67	Female	Hispanic or Latino	Other	Yes	No
65	Female	Not Hispanic or Latino	White	Yes	No
77	Female	Not Hispanic or Latino	White	Yes	No
76	Male	Not Hispanic or Latino	White	Yes	No
68	Female	Not Hispanic or Latino	Asian	Yes	No
78	Male	Not Hispanic or Latino	White	Yes	No
76	Female	Not Hispanic or Latino	White	Yes	No
55	Female	Not Hispanic or Latino	White	Yes	No
69	Female	Not Hispanic or Latino	Other	Yes	No
64	Female	Not Hispanic or Latino	White	Yes	No
84	Female	Not Hispanic or Latino	White	Yes	No
53	Female	Not Hispanic or Latino	White	Yes	No
63	Female	Not Hispanic or Latino	Other	Yes	No
58	Female	Not Hispanic or Latino	White	Yes	No
58	Female	Not Hispanic or Latino	White	Yes	No
69	Male	Not Hispanic or Latino	White	Yes	No
63	Female	Not Hispanic or Latino	Asian	Yes	No
68	Female	Hispanic or Latino	White	Yes	No
73	Female	Hispanic or Latino	White	Yes	No
66	Male	Not Hispanic or Latino	White	Yes	No
62	Female	Not Hispanic or Latino	White	Yes	No
69	Male	Not Hispanic or Latino	Asian	Yes	No
76	Female	Not Hispanic or Latino	White	Yes	No
60	Female	Not Hispanic or Latino	White	Yes	No
79	Female	Not Hispanic or Latino	White	Yes	No
84	Female	Declined to state	Decline to State	Yes	No
65	Female	Not Hispanic or Latino	White	Yes	No
73	Male	Not Hispanic or Latino	White	Yes	No
59	Female	Not Hispanic or Latino	White	Yes	No
77	Female	Not Hispanic or Latino	White	Yes	No
67	Female	Not Hispanic or Latino	Native Hawaiian or other Pacific Islander	Yes	No
59	Female	Not Hispanic or Latino	White	Yes	No
76	Female	Not Hispanic or Latino	African American or Black	Yes	No
68	Male	Not Hispanic or Latino	White	Yes	No
73	Female	Not Hispanic or Latino	White	Yes	No
70	Female	Not Hispanic or Latino	White	Yes	No
67	Female	Not Hispanic or Latino	White	Yes	No
83	Female	Not Hispanic or Latino	White	Yes	No
65	Female	Not Hispanic or Latino	White	Yes	No
71	Female	Not Hispanic or Latino	White	Yes	No
93	Female	Not Hispanic or Latino	White	Yes	No
50	Female	Not Hispanic or Latino	White	Yes	No
54	Female	Not Hispanic or Latino	Asian	Yes	No
80	Female	Not Hispanic or Latino	White	Yes	No
67	Female	Not Hispanic or Latino	White	Yes	No
59	Female	Not Hispanic or Latino	White	Yes	No
80	Male	Not Hispanic or Latino	White	Yes	No
68	Female	Not Hispanic or Latino	White	Yes	No
70	Female	Not Hispanic or Latino	White	Yes	No
63	Female	Not Hispanic or Latino	White	Yes	No
68	Female	Not Hispanic or Latino	White	Yes	No
61	Female	Not Hispanic or Latino	Asian	Yes	No
70	Female	Not Hispanic or Latino	White	Yes	No
84	Female	Not Hispanic or Latino	White	Yes	No
75	Female	Not Hispanic or Latino	White	Yes	No
54	Female	Not Hispanic or Latino	White	Yes	No
63	Female	Not Hispanic or Latino	Asian	Yes	No
72	Female	Not Hispanic or Latino	White	Yes	No
69	Female	Not Hispanic or Latino	White	Yes	No
58	Female	Not Hispanic or Latino	White	Yes	No
87	Male	Not Hispanic or Latino	Asian	Yes	No
79	Female	Not Hispanic or Latino	White	Yes	No
76	Female	Not Hispanic or Latino	White	Yes	No
65	Female	Not Hispanic or Latino	White	Yes	No
76	Female	Not Hispanic or Latino	White	Yes	No
72	Female	Not Hispanic or Latino	White	Yes	No
63	Female	Not Hispanic or Latino	White	Yes	No
68	Female	Not Hispanic or Latino	White	Yes	No
68	Female	Not Hispanic or Latino	White	Yes	No
61	Male	Not Hispanic or Latino	White	Yes	No
79	Female	Not Hispanic or Latino	White	Yes	No
71	Female	Not Hispanic or Latino	White	Yes	No
71	Female	Not Hispanic or Latino	White	Yes	No
69	Female	Not Hispanic or Latino	Asian	Yes	No
72	Male	Not Hispanic or Latino	White	Yes	No
51	Female	Hispanic or Latino	Other	Yes	No
59	Female	Not Hispanic or Latino	White	Yes	No
65	Female	Hispanic or Latino	Other	Yes	No
66	Female	Not Hispanic or Latino	White	Yes	No
84	Male	Not Hispanic or Latino	White	Yes	No
66	Female	Hispanic or Latino	White	Yes	No
71	Female	Declined to state	Decline to State	Yes	No
66	Female	Not Hispanic or Latino	White	Yes	No
84	Female	Not Hispanic or Latino	Asian	Yes	No
91	Female	Not Hispanic or Latino	White	Yes	No
53	Female	Not Hispanic or Latino	Asian	Yes	No
63	Female	Not Hispanic or Latino	African American or Black	Yes	No
76	Male	Not Hispanic or Latino	White	Yes	No
66	Female	Not Hispanic or Latino	White	Yes	No
75	Female	Not Hispanic or Latino	White	Yes	No
65	Female	Not Hispanic or Latino	Asian	Yes	No
87	Female	Not Hispanic or Latino	White	Yes	No
80	Male	Not Hispanic or Latino	White	Yes	No
63	Female	Not Hispanic or Latino	Asian	Yes	No
75	Female	Hispanic or Latino	White	Yes	No
56	Female	Not Hispanic or Latino	Asian	Yes	No
68	Female	Not Hispanic or Latino	White	Yes	No
53	Female	Hispanic or Latino	American Indian or Alaska Native	Yes	No
68	Female	Not Hispanic or Latino	White	Yes	No
66	Female	Not Hispanic or Latino	White	Yes	No
60	Male	Not Hispanic or Latino	White	Yes	No
63	Female	Not Hispanic or Latino	White	Yes	No
73	Female	Not Hispanic or Latino	White	Yes	No
70	Female	Hispanic or Latino	Other	Yes	No
72	Male	Hispanic or Latino	Other	Yes	No
78	Female	Not Hispanic or Latino	White	Yes	No
70	Female	Not Hispanic or Latino	White	Yes	No
86	Male	Not Hispanic or Latino	White	Yes	No
68	Female	Not Hispanic or Latino	Asian	Yes	No
70	Female	Not Hispanic or Latino	Other	Yes	No
60	Female	Not Hispanic or Latino	White	Yes	No
88	Female	Not Hispanic or Latino	Native Hawaiian or other Pacific Islander	Yes	No
63	Female	Not Hispanic or Latino	White	Yes	No
55	Female	Hispanic or Latino	White	Yes	No
68	Female	Not Hispanic or Latino	White	Yes	No
75	Male	Not Hispanic or Latino	White	Yes	No
70	Female	Not Hispanic or Latino	White	Yes	No
77	Female	Not Hispanic or Latino	White	Yes	No
59	Female	Not Hispanic or Latino	White	Yes	No
57	Female	Not Hispanic or Latino	White	Yes	No
69	Female	Not Hispanic or Latino	White	Yes	No
60	Female	Not Hispanic or Latino	White	Yes	No
76	Female	Not Hispanic or Latino	Asian	Yes	No
64	Female	Not Hispanic or Latino	White	Yes	No
78	Female	Not Hispanic or Latino	Asian	Yes	No
64	Female	Not Hispanic or Latino	White	Yes	No
75	Female	Hispanic or Latino	Other	Yes	No
61	Female	Not Hispanic or Latino	Asian	Yes	No
66	Female	Hispanic or Latino	Other	Yes	No
77	Female	Not Hispanic or Latino	White	Yes	No
55	Female	Not Hispanic or Latino	White	Yes	No
66	Female	Not Hispanic or Latino	White	Yes	No
65	Female	Not Hispanic or Latino	African American or Black	Yes	No
66	Female	Not Hispanic or Latino	White	Yes	No
62	Female	Not Hispanic or Latino	White	Yes	No
67	Female	Not Hispanic or Latino	White	Yes	No
75	Female	Not Hispanic or Latino	African American or Black	Yes	No
71	Female	Not Hispanic or Latino	White	Yes	No
74	Female	Not Hispanic or Latino	African American or Black	Yes	No
71	Female	Not Hispanic or Latino	White	Yes	No
72	Female	Not Hispanic or Latino	White	Yes	No
80	Male	Not Hispanic or Latino	White	Yes	No
67	Female	Not Hispanic or Latino	White	Yes	No
60	Female	Not Hispanic or Latino	White	Yes	No
63	Male	Not Hispanic or Latino	African American or Black	Yes	No
60	Female	Not Hispanic or Latino	White	Yes	No
71	Female	*Unspecified Ethnic Group	*Unspecified Race	Yes	No
68	Female	Hispanic or Latino	Other	Yes	No
67	Female	Not Hispanic or Latino	White	Yes	No
56	Female	Not Hispanic or Latino	White	Yes	No
67	Female	Hispanic or Latino	Other	Yes	No
74	Female	Not Hispanic or Latino	White	Yes	No
69	Male	Not Hispanic or Latino	White	Yes	No
65	Female	Not Hispanic or Latino	Other	Yes	No
68	Female	Not Hispanic or Latino	White	Yes	No
53	Female	Not Hispanic or Latino	Asian	Yes	No
70	Female	Not Hispanic or Latino	White	Yes	No
69	Female	Not Hispanic or Latino	White	Yes	No
52	Female	Not Hispanic or Latino	White	Yes	No
55	Female	Not Hispanic or Latino	White	Yes	No
87	Female	Not Hispanic or Latino	White	Yes	No
71	Female	*Unspecified Ethnic Group	*Unspecified Race	Yes	No
52	Female	Not Hispanic or Latino	White	Yes	No
76	Female	Not Hispanic or Latino	White	Yes	No
63	Female	Not Hispanic or Latino	White	Yes	No
81	Male	Not Hispanic or Latino	White	Yes	No
56	Male	Not Hispanic or Latino	White	Yes	No
74	Female	Not Hispanic or Latino	African American or Black	Yes	No
58	Female	Not Hispanic or Latino	Other	Yes	No
67	Female	Not Hispanic or Latino	Asian	Yes	No
57	Male	Hispanic or Latino	Other	Yes	No
59	Female	Not Hispanic or Latino	White	Yes	No
57	Female	Not Hispanic or Latino	White	Yes	No
67	Female	Not Hispanic or Latino	White	Yes	No
72	Female	Not Hispanic or Latino	Asian	Yes	No
61	Male	Not Hispanic or Latino	White	Yes	No
60	Female	Not Hispanic or Latino	African American or Black	Yes	No
80	Female	Hispanic or Latino	Other	Yes	No
79	Female	Not Hispanic or Latino	Asian	Yes	No
53	Female	Not Hispanic or Latino	White	Yes	No
64	Female	Not Hispanic or Latino	White	Yes	No
73	Male	Not Hispanic or Latino	White	Yes	No
77	Female	Not Hispanic or Latino	White	Yes	No
62	Female	Not Hispanic or Latino	White	Yes	No
67	Female	Not Hispanic or Latino	White	Yes	No
78	Female	Not Hispanic or Latino	Asian	Yes	No
77	Female	Not Hispanic or Latino	White	Yes	No
65	Female	Not Hispanic or Latino	White	Yes	No
73	Female	Not Hispanic or Latino	White	Yes	No
63	Female	Not Hispanic or Latino	Other	Yes	No
84	Female	Not Hispanic or Latino	White	Yes	No
68	Female	Not Hispanic or Latino	White	Yes	No
77	Female	Not Hispanic or Latino	White	Yes	No
71	Female	Not Hispanic or Latino	White	Yes	No
87	Female	Not Hispanic or Latino	White	Yes	No
69	Female	Not Hispanic or Latino	White	Yes	No
67	Female	Hispanic or Latino	Other	Yes	No
66	Female	Not Hispanic or Latino	Asian	Yes	No
70	Female	Not Hispanic or Latino	White	Yes	No
66	Female	Not Hispanic or Latino	White	Yes	No
65	Female	Not Hispanic or Latino	White	Yes	No
63	Female	Hispanic or Latino	White	Yes	No
75	Female	Not Hispanic or Latino	White	Yes	No
57	Female	Not Hispanic or Latino	Asian	Yes	No
61	Male	Not Hispanic or Latino	White	Yes	No
69	Female	Not Hispanic or Latino	White	Yes	No
74	Female	Not Hispanic or Latino	White	Yes	No
53	Female	Not Hispanic or Latino	White	Yes	No
58	Female	Not Hispanic or Latino	White	Yes	No
92	Female	Not Hispanic or Latino	White	Yes	No
62	Female	Not Hispanic or Latino	White	Yes	No
67	Female	Not Hispanic or Latino	White	Yes	No
67	Female	Not Hispanic or Latino	Asian	Yes	No
55	Female	Declined to state	Decline to State	Yes	No
57	Female	Hispanic or Latino	Other	Yes	No
79	Female	Not Hispanic or Latino	Asian	Yes	No
71	Female	Not Hispanic or Latino	White	Yes	No
54	Female	Not Hispanic or Latino	White	Yes	No
67	Female	Hispanic or Latino	Other	Yes	No
72	Female	Not Hispanic or Latino	White	Yes	No
68	Female	Hispanic or Latino	Other	Yes	No
67	Female	Not Hispanic or Latino	White	Yes	No
89	Female	Not Hispanic or Latino	White	Yes	No
55	Female	Not Hispanic or Latino	White	Yes	No
66	Female	Not Hispanic or Latino	White	Yes	No
83	Male	Not Hispanic or Latino	White	Yes	No
57	Male	Not Hispanic or Latino	White	Yes	No
55	Female	Not Hispanic or Latino	Asian	Yes	No
73	Female	Not Hispanic or Latino	White	Yes	No
69	Female	Not Hispanic or Latino	Asian	Yes	No
80	Male	Not Hispanic or Latino	White	Yes	No
61	Female	Not Hispanic or Latino	White	Yes	No
65	Female	Not Hispanic or Latino	American Indian or Alaska Native	Yes	No
59	Female	Hispanic or Latino	Other	Yes	No
72	Female	Not Hispanic or Latino	White	Yes	No
76	Female	Not Hispanic or Latino	White	Yes	No
65	Female	Not Hispanic or Latino	White	Yes	No
67	Female	Not Hispanic or Latino	White	Yes	No
59	Female	Not Hispanic or Latino	White	Yes	No
56	Male	Hispanic or Latino	Other	Yes	No
85	Male	Not Hispanic or Latino	White	Yes	No
67	Female	Not Hispanic or Latino	Other	Yes	No
65	Female	Not Hispanic or Latino	White	Yes	No
76	Female	Not Hispanic or Latino	White	Yes	No
65	Female	Not Hispanic or Latino	White	Yes	No
66	Female	Not Hispanic or Latino	White	Yes	No
65	Female	Not Hispanic or Latino	White	Yes	No
65	Female	Not Hispanic or Latino	White	Yes	No
62	Female	Not Hispanic or Latino	White	Yes	No
79	Male	Not Hispanic or Latino	White	Yes	No
79	Female	Not Hispanic or Latino	White	Yes	No
63	Female	Not Hispanic or Latino	White	Yes	No
61	Female	Hispanic or Latino	Other	Yes	No
80	Female	Not Hispanic or Latino	White	Yes	No
66	Female	Not Hispanic or Latino	White	Yes	No
68	Female	Not Hispanic or Latino	White	Yes	No
56	Female	Not Hispanic or Latino	White	Yes	No
70	Female	Not Hispanic or Latino	White	Yes	No
85	Male	Not Hispanic or Latino	White	Yes	No
69	Female	Not Hispanic or Latino	White	Yes	No
88	Female	Not Hispanic or Latino	White	Yes	No
63	Female	Not Hispanic or Latino	White	Yes	No
58	Male	Not Hispanic or Latino	White	Yes	No
64	Female	Not Hispanic or Latino	White	Yes	No
69	Female	Not Hispanic or Latino	White	Yes	No
69	Male	Not Hispanic or Latino	White	Yes	No
76	Male	Not Hispanic or Latino	White	Yes	No
89	Female	Not Hispanic or Latino	White	Yes	No
68	Female	Not Hispanic or Latino	Asian	Yes	No
68	Female	Not Hispanic or Latino	White	Yes	No
57	Female	Not Hispanic or Latino	Asian	Yes	No
77	Female	Hispanic or Latino	Other	Yes	No
77	Female	Not Hispanic or Latino	Asian	Yes	No
69	Female	Not Hispanic or Latino	African American or Black	Yes	No
76	Female	Not Hispanic or Latino	White	Yes	No
65	Female	Not Hispanic or Latino	White	Yes	No
91	Female	Not Hispanic or Latino	White	Yes	No
54	Female	Hispanic or Latino	White	Yes	No
62	Female	Not Hispanic or Latino	White	Yes	No
82	Male	Not Hispanic or Latino	Decline to State	Yes	No
84	Female	Not Hispanic or Latino	White	Yes	No
70	Male	Not Hispanic or Latino	White	Yes	No
61	Female	Not Hispanic or Latino	White	Yes	No
69	Female	Not Hispanic or Latino	White	Yes	No
57	Female	Not Hispanic or Latino	White	Yes	No
68	Female	Not Hispanic or Latino	White	Yes	No
74	Male	Not Hispanic or Latino	White	Yes	No
82	Female	Not Hispanic or Latino	White	Yes	No
59	Female	Not Hispanic or Latino	White	Yes	No
76	Male	Not Hispanic or Latino	White	Yes	No
88	Male	Not Hispanic or Latino	White	Yes	No
70	Female	Not Hispanic or Latino	White	Yes	No
94	Female	Not Hispanic or Latino	White	Yes	No
63	Female	Hispanic or Latino	Other	Yes	No
69	Male	Not Hispanic or Latino	White	Yes	No
63	Female	Not Hispanic or Latino	White	Yes	No
62	Female	Not Hispanic or Latino	White	Yes	No
70	Female	Not Hispanic or Latino	Native Hawaiian or other Pacific Islander	Yes	No
78	Female	Not Hispanic or Latino	White	Yes	No
66	Female	Not Hispanic or Latino	White	Yes	No
66	Female	Not Hispanic or Latino	White	Yes	No
75	Female	Not Hispanic or Latino	White	Yes	No
78	Male	Not Hispanic or Latino	White	Yes	No
61	Female	Not Hispanic or Latino	White	Yes	No
61	Female	Not Hispanic or Latino	White	Yes	No
71	Female	Hispanic or Latino	Other	Yes	No
78	Female	Not Hispanic or Latino	White	Yes	No
69	Female	Not Hispanic or Latino	White	Yes	No
77	Female	Hispanic or Latino	Other	Yes	No
54	Female	Hispanic or Latino	Other	Yes	No
86	Female	Not Hispanic or Latino	White	Yes	No
65	Female	Not Hispanic or Latino	White	Yes	No
68	Female	Not Hispanic or Latino	White	Yes	No
76	Male	Not Hispanic or Latino	Asian	Yes	No
75	Female	Not Hispanic or Latino	White	Yes	No
65	Female	Not Hispanic or Latino	White	Yes	No
78	Female	Not Hispanic or Latino	White	Yes	No
72	Female	Not Hispanic or Latino	White	Yes	No
67	Male	Not Hispanic or Latino	White	Yes	No
68	Female	Not Hispanic or Latino	White	Yes	No
61	Female	Not Hispanic or Latino	White	Yes	No
65	Female	Not Hispanic or Latino	Asian	Yes	No
54	Female	Not Hispanic or Latino	White	Yes	No
66	Male	Not Hispanic or Latino	White	Yes	No
68	Female	Not Hispanic or Latino	White	Yes	No
65	Female	Not Hispanic or Latino	White	Yes	No
77	Female	Hispanic or Latino	White	Yes	No
87	Female	Not Hispanic or Latino	White	Yes	No
62	Female	Not Hispanic or Latino	Asian	Yes	No
64	Female	Not Hispanic or Latino	White	Yes	No
63	Female	Not Hispanic or Latino	White	Yes	No
66	Female	Not Hispanic or Latino	White	Yes	No
54	Female	Not Hispanic or Latino	White	Yes	No
71	Female	Not Hispanic or Latino	White	Yes	No
70	Female	Not Hispanic or Latino	White	Yes	No
85	Male	Not Hispanic or Latino	White	Yes	No
78	Female	Not Hispanic or Latino	White	Yes	No
66	Female	Hispanic or Latino	Other	Yes	No
55	Female	Not Hispanic or Latino	Native Hawaiian or other Pacific Islander	Yes	No
76	Female	Not Hispanic or Latino	White	Yes	No
85	Female	Not Hispanic or Latino	White	Yes	No
64	Female	Not Hispanic or Latino	Asian	Yes	No
58	Female	Not Hispanic or Latino	White	Yes	No
62	Female	Not Hispanic or Latino	White	Yes	No
79	Female	Not Hispanic or Latino	White	Yes	No
74	Female	Not Hispanic or Latino	White	Yes	No
61	Female	Not Hispanic or Latino	Asian	Yes	No
61	Female	Not Hispanic or Latino	Unavailable or unknown	Yes	No
69	Female	Not Hispanic or Latino	White	Yes	No
75	Female	Not Hispanic or Latino	White	Yes	No
95	Female	Not Hispanic or Latino	Asian	Yes	No
65	Female	Not Hispanic or Latino	White	Yes	No
70	Female	Hispanic or Latino	White	Yes	No
75	Female	Not Hispanic or Latino	Other	Yes	No
60	Female	Not Hispanic or Latino	Asian	Yes	No
72	Female	Not Hispanic or Latino	White	Yes	No
83	Male	Not Hispanic or Latino	White	Yes	No
75	Female	Not Hispanic or Latino	White	Yes	No
62	Female	Not Hispanic or Latino	White	Yes	No
73	Female	Not Hispanic or Latino	White	Yes	No
67	Female	Not Hispanic or Latino	White	Yes	No
65	Female	Not Hispanic or Latino	White	Yes	No
75	Female	Not Hispanic or Latino	White	Yes	No
73	Male	Not Hispanic or Latino	White	Yes	No
90	Male	Not Hispanic or Latino	White	Yes	No
70	Female	Not Hispanic or Latino	White	Yes	No
70	Female	Not Hispanic or Latino	White	Yes	No
63	Female	Not Hispanic or Latino	White	Yes	No
61	Female	Hispanic or Latino	Other	Yes	No
71	Female	Not Hispanic or Latino	White	Yes	No
80	Female	Hispanic or Latino	White	Yes	No
74	Female	Not Hispanic or Latino	White	Yes	No
65	Female	Not Hispanic or Latino	White	Yes	No
60	Female	Not Hispanic or Latino	White	Yes	No
59	Female	Not Hispanic or Latino	White	Yes	No
66	Female	Not Hispanic or Latino	White	Yes	No
66	Female	Not Hispanic or Latino	White	Yes	No
75	Female	Not Hispanic or Latino	White	Yes	No
67	Female	Declined to state	Other	Yes	No
63	Female	Hispanic or Latino	White	Yes	No
69	Female	Not Hispanic or Latino	White	Yes	No
64	Female	Not Hispanic or Latino	White	Yes	No
67	Female	Not Hispanic or Latino	White	Yes	No
60	Female	Not Hispanic or Latino	Asian	Yes	No
84	Male	Not Hispanic or Latino	White	Yes	No
58	Female	Not Hispanic or Latino	Unavailable or unknown	Yes	No
65	Female	Not Hispanic or Latino	White	Yes	No
69	Female	Not Hispanic or Latino	White	Yes	No
69	Female	Not Hispanic or Latino	White	Yes	No
54	Female	Not Hispanic or Latino	Asian	Yes	No
68	Female	Not Hispanic or Latino	White	Yes	No
75	Female	Not Hispanic or Latino	Asian	Yes	No
72	Female	Not Hispanic or Latino	White	Yes	No
54	Female	Not Hispanic or Latino	White	Yes	No
75	Female	Not Hispanic or Latino	Asian	Yes	No
57	Female	Not Hispanic or Latino	White	Yes	No
76	Male	Not Hispanic or Latino	White	Yes	No
72	Female	Not Hispanic or Latino	Asian	Yes	No
67	Female	Hispanic or Latino	White	Yes	No
61	Female	Not Hispanic or Latino	White	Yes	No
74	Male	Not Hispanic or Latino	White	Yes	No
68	Female	Not Hispanic or Latino	Asian	Yes	No
82	Female	Not Hispanic or Latino	White	Yes	No
65	Female	Not Hispanic or Latino	African American or Black	Yes	No
71	Female	Not Hispanic or Latino	White	Yes	No
82	Female	Not Hispanic or Latino	White	Yes	No
76	Male	Not Hispanic or Latino	Other	Yes	No
80	Female	Not Hispanic or Latino	White	Yes	No
59	Female	Not Hispanic or Latino	White	Yes	No
72	Female	Not Hispanic or Latino	American Indian or Alaska Native	Yes	No
68	Female	Not Hispanic or Latino	White	Yes	No
66	Female	Hispanic or Latino	Other	Yes	No
68	Female	Hispanic or Latino	Other	Yes	No
63	Female	Not Hispanic or Latino	White	Yes	No
77	Female	Not Hispanic or Latino	Other	Yes	No
67	Female	Not Hispanic or Latino	White	Yes	No
82	Female	Hispanic or Latino	White	Yes	No
57	Female	Not Hispanic or Latino	Native Hawaiian or other Pacific Islander	Yes	No
67	Female	Not Hispanic or Latino	White	Yes	No
82	Male	Not Hispanic or Latino	Other	Yes	No
64	Female	Not Hispanic or Latino	White	Yes	No
71	Male	Not Hispanic or Latino	White	Yes	No
75	Female	Not Hispanic or Latino	White	Yes	No
70	Female	Not Hispanic or Latino	White	Yes	No
72	Female	Not Hispanic or Latino	White	Yes	No
79	Female	Not Hispanic or Latino	White	Yes	No
62	Female	Not Hispanic or Latino	White	Yes	No
62	Female	Not Hispanic or Latino	White	Yes	No
72	Female	Not Hispanic or Latino	White	Yes	No
68	Female	Not Hispanic or Latino	Asian	Yes	No
85	Female	Not Hispanic or Latino	Asian	Yes	No
66	Female	Not Hispanic or Latino	White	Yes	No
72	Female	Not Hispanic or Latino	White	Yes	No
71	Female	Not Hispanic or Latino	White	Yes	No
79	Female	Not Hispanic or Latino	Asian	Yes	No
77	Male	Not Hispanic or Latino	White	Yes	No
64	Male	Not Hispanic or Latino	White	Yes	No
80	Female	Not Hispanic or Latino	Asian	Yes	No
67	Female	Not Hispanic or Latino	White	Yes	No
68	Female	Not Hispanic or Latino	White	Yes	No
75	Female	Not Hispanic or Latino	White	Yes	No
63	Female	Not Hispanic or Latino	White	Yes	No
61	Female	Not Hispanic or Latino	Asian	Yes	No
80	Female	Not Hispanic or Latino	White	Yes	No
65	Female	Hispanic or Latino	Other	Yes	No
67	Female	Not Hispanic or Latino	White	Yes	No
71	Female	Not Hispanic or Latino	White	Yes	No
85	Female	Not Hispanic or Latino	White	Yes	No
73	Female	Not Hispanic or Latino	White	Yes	No
68	Female	Not Hispanic or Latino	White	Yes	No
71	Female	Not Hispanic or Latino	White	Yes	No
71	Female	Not Hispanic or Latino	White	Yes	No
79	Female	Not Hispanic or Latino	African American or Black	Yes	No
77	Female	Not Hispanic or Latino	White	Yes	No
58	Female	Not Hispanic or Latino	White	Yes	No
75	Male	Not Hispanic or Latino	White	Yes	No
82	Female	Hispanic or Latino	Other	Yes	No
65	Female	Not Hispanic or Latino	White	Yes	No
87	Female	Not Hispanic or Latino	White	Yes	No
68	Female	Hispanic or Latino	Other	Yes	No
67	Male	Not Hispanic or Latino	White	Yes	No
71	Female	Not Hispanic or Latino	White	Yes	No
68	Female	Not Hispanic or Latino	White	Yes	No
58	Female	Not Hispanic or Latino	White	Yes	No
75	Male	Not Hispanic or Latino	White	Yes	No
61	Female	Not Hispanic or Latino	White	Yes	No
59	Male	Not Hispanic or Latino	White	Yes	No
68	Female	Not Hispanic or Latino	African American or Black	Yes	No
67	Female	Hispanic or Latino	White	Yes	No
76	Male	Not Hispanic or Latino	White	Yes	No
65	Female	Hispanic or Latino	White	Yes	No
69	Female	Not Hispanic or Latino	White	Yes	No
75	Female	Not Hispanic or Latino	White	Yes	No
68	Female	Not Hispanic or Latino	White	Yes	No
59	Female	Not Hispanic or Latino	White	Yes	No
89	Male	Not Hispanic or Latino	White	Yes	No
65	Female	Not Hispanic or Latino	White	Yes	No
54	Female	Not Hispanic or Latino	White	Yes	No
77	Female	Declined to state	Decline to State	Yes	No
62	Female	Not Hispanic or Latino	White	Yes	No
69	Male	Hispanic or Latino	Other	Yes	No
66	Female	Not Hispanic or Latino	Asian	Yes	No
80	Female	Not Hispanic or Latino	Asian	Yes	No
57	Female	Not Hispanic or Latino	White	Yes	No
72	Female	Hispanic or Latino	White	Yes	No
76	Female	Declined to state	Decline to State	Yes	No
63	Female	Not Hispanic or Latino	White	Yes	No
70	Male	Not Hispanic or Latino	White	Yes	No
75	Male	Not Hispanic or Latino	White	Yes	No
67	Female	Not Hispanic or Latino	White	Yes	No
69	Female	Not Hispanic or Latino	White	Yes	No
60	Female	Not Hispanic or Latino	White	Yes	No
70	Female	Not Hispanic or Latino	White	Yes	No
74	Female	Not Hispanic or Latino	White	Yes	No
64	Female	Not Hispanic or Latino	White	Yes	No
63	Female	Not Hispanic or Latino	White	Yes	No
50	Female	Not Hispanic or Latino	Other	Yes	No
72	Female	Not Hispanic or Latino	White	Yes	No
90	Female	Not Hispanic or Latino	White	Yes	No
75	Female	Not Hispanic or Latino	Unable to respond	Yes	No
65	Female	Not Hispanic or Latino	Other	Yes	No
66	Female	Not Hispanic or Latino	African American or Black	Yes	No
63	Female	Not Hispanic or Latino	White	Yes	No
64	Female	Not Hispanic or Latino	White	Yes	No
61	Male	Not Hispanic or Latino	White	Yes	No
57	Female	Not Hispanic or Latino	Other	Yes	No
88	Female	*Unspecified Ethnic Group	Decline to State	Yes	No
65	Female	Not Hispanic or Latino	White	Yes	No
73	Female	Not Hispanic or Latino	White	Yes	No
64	Female	Not Hispanic or Latino	White	Yes	No
75	Female	Not Hispanic or Latino	Other	Yes	No
76	Female	Not Hispanic or Latino	White	Yes	No
92	Female	Not Hispanic or Latino	White	Yes	No
91	Female	Not Hispanic or Latino	White	Yes	No
69.3368	501 female	511 Non-Hispanic	528 White
		56 Hispanic	59 Asian
		9 Unknown	14 AA
			61 Other
			14 Unknown

## Sheet: Pandemic
Age	Sex	Ethnicity	Race	Osteoporosis on DXA	Prior History of Osteoporosis
84	Female	Not Hispanic or Latino	White	Yes	No
82	Female	Not Hispanic or Latino	White	Yes	No
65	Female	Not Hispanic or Latino	White	Yes	No
70	Male	Not Hispanic or Latino	White	Yes	No
61	Male	Not Hispanic or Latino	White	Yes	No
84	Male	Not Hispanic or Latino	White	Yes	No
81	Female	Not Hispanic or Latino	White	Yes	No
72	Female	Not Hispanic or Latino	White	Yes	No
59	Female	Not Hispanic or Latino	Asian	Yes	No
65	Female	Not Hispanic or Latino	White	Yes	No
87	Female	Not Hispanic or Latino	Asian	Yes	No
77	Female	Not Hispanic or Latino	White	Yes	No
84	Female	Not Hispanic or Latino	White	Yes	No
60	Female	Caucasian	White	Yes	No
59	Female	Hispanic or Latino	Other	Yes	No
71	Female	Not Hispanic or Latino	White	Yes	No
72	Female	Not Hispanic or Latino	Other	Yes	No
66	Female	Not Hispanic or Latino	White	Yes	No
74	Male	Not Hispanic or Latino	White	Yes	No
72	Female	Not Hispanic or Latino	Asian	Yes	No
57	Male	Not Hispanic or Latino	White	Yes	No
67	Female	Not Hispanic or Latino	White	Yes	No
74	Male	Not Hispanic or Latino	White	Yes	No
84	Male	Not Hispanic or Latino	White	Yes	No
79	Female	Not Hispanic or Latino	White	Yes	No
66	Female	Not Hispanic or Latino	White	Yes	No
66	Female	Not Hispanic or Latino	White	Yes	No
65	Female	Not Hispanic or Latino	White	Yes	No
53	Female	Not Hispanic or Latino	White	Yes	No
68	Female	Not Hispanic or Latino	White	Yes	No
73	Female	Not Hispanic or Latino	White	Yes	No
66	Female	Not Hispanic or Latino	White	Yes	No
99	Female	Not Hispanic or Latino	Asian	Yes	No
71	Female	Not Hispanic or Latino	White	Yes	No
59	Male	Not Hispanic or Latino	White	Yes	No
77	Female	Not Hispanic or Latino	Asian	Yes	No
68	Female	Not Hispanic or Latino	White	Yes	No
65	Female	Not Hispanic or Latino	Asian	Yes	No
59	Male	Not Hispanic or Latino	White	Yes	No
84	Male	Not Hispanic or Latino	White	Yes	No
58	Male	Not Hispanic or Latino	White	Yes	No
75	Female	Not Hispanic or Latino	White	Yes	No
74	Female	Not Hispanic or Latino	Other	Yes	No
50	Female	Not Hispanic or Latino	White	Yes	No
90	Female	Not Hispanic or Latino	White	Yes	No
55	Female	Hispanic or Latino	African American or Black	Yes	No
74	Female	Hispanic or Latino	Other	Yes	No
88	Female	Not Hispanic or Latino	White	Yes	No
61	Female	Not Hispanic or Latino	White	Yes	No
64	Female	Not Hispanic or Latino	White	Yes	No
61	Female	Not Hispanic or Latino	Asian	Yes	No
69	Male	Not Hispanic or Latino	Other	Yes	No
73	Female	Not Hispanic or Latino	African American or Black	Yes	No
65	Female	Not Hispanic or Latino	Other	Yes	No
69	Male	Not Hispanic or Latino	White	Yes	No
78	Female	Not Hispanic or Latino	White	Yes	No
62	Female	Not Hispanic or Latino	White	Yes	No
73	Female	Not Hispanic or Latino	White	Yes	No
74	Female	Not Hispanic or Latino	White	Yes	No
65	Female	Not Hispanic or Latino	White	Yes	No
66	Female	Not Hispanic or Latino	African American or Black	Yes	No
88	Female	Not Hispanic or Latino	White	Yes	No
77	Female	Not Hispanic or Latino	White	Yes	No
82	Female	Not Hispanic or Latino	Asian	Yes	No
71	Female	Not Hispanic or Latino	White	Yes	No
62	Female	Not Hispanic or Latino	White	Yes	No
60	Female	Not Hispanic or Latino	White	Yes	No
63	Female	Not Hispanic or Latino	White	Yes	No
65	Female	Not Hispanic or Latino	White	Yes	No
57	Female	Hispanic or Latino	Other	Yes	No
64	Female	Not Hispanic or Latino	Asian	Yes	No
63	Female	*Unspecified Ethnic Group	*Unspecified Race	Yes	No
65	Female	Not Hispanic or Latino	Asian	Yes	No
87	Female	Not Hispanic or Latino	Asian	Yes	No
71	Female	Not Hispanic or Latino	White	Yes	No
64	Female	Not Hispanic or Latino	Decline to State	Yes	No
64	Female	Not Hispanic or Latino	White	Yes	No
62	Female	Hispanic or Latino	Other	Yes	No
69	Female	Not Hispanic or Latino	Decline to State	Yes	No
62	Female	Not Hispanic or Latino	White	Yes	No
65	Female	Not Hispanic or Latino	African American or Black	Yes	No
61	Female	Not Hispanic or Latino	White	Yes	No
79	Female	Not Hispanic or Latino	White	Yes	No
72	Female	Not Hispanic or Latino	White	Yes	No
55	Female	Not Hispanic or Latino	White	Yes	No
86	Male	Not Hispanic or Latino	White	Yes	No
60	Male	Not Hispanic or Latino	White	Yes	No
80	Female	Hispanic or Latino	White	Yes	No
56	Female	Not Hispanic or Latino	White	Yes	No
58	Male	Not Hispanic or Latino	White	Yes	No
86	Female	Not Hispanic or Latino	White	Yes	No
74	Female	Not Hispanic or Latino	White	Yes	No
70	Male	Not Hispanic or Latino	White	Yes	No
62	Female	Not Hispanic or Latino	White	Yes	No
69	Female	Not Hispanic or Latino	White	Yes	No
54	Female	Hispanic or Latino	Other	Yes	No
82	Female	Not Hispanic or Latino	Other	Yes	No
54	Female	Not Hispanic or Latino	White	Yes	No
71	Female	Not Hispanic or Latino	White	Yes	No
73	Female	Not Hispanic or Latino	White	Yes	No
58	Female	Not Hispanic or Latino	Asian	Yes	No
68	Female	Not Hispanic or Latino	White	Yes	No
75	Female	Not Hispanic or Latino	White	Yes	No
83	Female	Not Hispanic or Latino	White	Yes	No
67	Female	Not Hispanic or Latino	White	Yes	No
91	Female	Not Hispanic or Latino	White	Yes	No
70	Female	Not Hispanic or Latino	White	Yes	No
61	Female	Not Hispanic or Latino	White	Yes	No
73	Female	Not Hispanic or Latino	Other	Yes	No
65	Female	Not Hispanic or Latino	Other	Yes	No
56	Female	Not Hispanic or Latino	White	Yes	No
70	Female	Not Hispanic or Latino	White	Yes	No
72	Male	Not Hispanic or Latino	White	Yes	No
66	Female	Not Hispanic or Latino	African American or Black	Yes	No
66	Female	Not Hispanic or Latino	White	Yes	No
68	Female	Not Hispanic or Latino	Other	Yes	No
75	Female	Not Hispanic or Latino	White	Yes	No
74	Male	Not Hispanic or Latino	White	Yes	No
75	Female	Not Hispanic or Latino	White	Yes	No
70	Female	Hispanic or Latino	Other	Yes	No
68	Female	Not Hispanic or Latino	Asian	Yes	No
75	Female	Not Hispanic or Latino	White	Yes	No
76	Male	Not Hispanic or Latino	White	Yes	No
88	Female	Hispanic or Latino	Other	Yes	No
74	Male	Not Hispanic or Latino	White	Yes	No
73	Female	Not Hispanic or Latino	White	Yes	No
81	Female	Not Hispanic or Latino	White	Yes	No
91	Female	Not Hispanic or Latino	African American or Black	Yes	No
66	Female	Not Hispanic or Latino	White	Yes	No
86	Female	Not Hispanic or Latino	Asian	Yes	No
65	Female	Not Hispanic or Latino	White	Yes	No
62	Female	Not Hispanic or Latino	White	Yes	No
73	Female	Hispanic or Latino	White	Yes	No
75	Male	Not Hispanic or Latino	White	Yes	No
77	Female	Not Hispanic or Latino	White	Yes	No
61	Female	Not Hispanic or Latino	White	Yes	No
62	Female	Not Hispanic or Latino	White	Yes	No
73	Female	Not Hispanic or Latino	White	Yes	No
69	Female	Not Hispanic or Latino	White	Yes	No
66	Female	Not Hispanic or Latino	White	Yes	No
68	Female	Not Hispanic or Latino	Other	Yes	No
69	Female	Hispanic or Latino	White	Yes	No
68	Female	Not Hispanic or Latino	White	Yes	No
69	Male	Not Hispanic or Latino	White	Yes	No
69	Female	Not Hispanic or Latino	Asian	Yes	No
53	Female	Not Hispanic or Latino	White	Yes	No
66	Female	Not Hispanic or Latino	White	Yes	No
78	Female	Not Hispanic or Latino	Asian	Yes	No
65	Female	Not Hispanic or Latino	White	Yes	No
73	Male	Hispanic or Latino	Other	Yes	No
65	Female	Not Hispanic or Latino	Asian	Yes	No
65	Female	Caucasian	White	Yes	No
77	Female	Not Hispanic or Latino	White	Yes	No
87	Female	Not Hispanic or Latino	White	Yes	No
64	Female	Not Hispanic or Latino	White	Yes	No
60	Female	Not Hispanic or Latino	White	Yes	No
65	Female	Not Hispanic or Latino	White	Yes	No
70	Female	Not Hispanic or Latino	White	Yes	No
68	Female	Not Hispanic or Latino	White	Yes	No
71	Female	Not Hispanic or Latino	White	Yes	Yes
70	Female	Not Hispanic or Latino	White	Yes	No
70	Female	Hispanic or Latino	White	Yes	No
65	Female	Not Hispanic or Latino	White	Yes	No
63	Female	Not Hispanic or Latino	White	Yes	No
87	Female	Not Hispanic or Latino	White	Yes	No
78	Female	Not Hispanic or Latino	White	Yes	No
60	Female	Not Hispanic or Latino	White	Yes	No
85	Female	Not Hispanic or Latino	White	Yes	No
71	Female	Not Hispanic or Latino	White	Yes	No
74	Female	Not Hispanic or Latino	White	Yes	No
63	Female	Not Hispanic or Latino	White	Yes	No
58	Female	Not Hispanic or Latino	White	Yes	No
66	Female	Not Hispanic or Latino	Asian	Yes	No
52	Female	Declined to state	White	Yes	No
72	Female	Not Hispanic or Latino	White	Yes	No
72	Female	Not Hispanic or Latino	White	Yes	No
69	Female	Hispanic or Latino	Other	Yes	No
67	Male	Not Hispanic or Latino	White	Yes	No
87	Female	Not Hispanic or Latino	White	Yes	No
84	Female	Not Hispanic or Latino	Other	Yes	No
75	Female	Not Hispanic or Latino	White	Yes	No
66	Female	Not Hispanic or Latino	White	Yes	No
68	Female	Not Hispanic or Latino	White	Yes	No
75	Female	Not Hispanic or Latino	Native Hawaiian or other Pacific Islander	Yes	No
79	Male	Not Hispanic or Latino	White	Yes	No
68	Female	Not Hispanic or Latino	Asian	Yes	No
65	Female	Not Hispanic or Latino	Other	Yes	No
65	Female	Not Hispanic or Latino	Other	Yes	No
66	Female	Not Hispanic or Latino	Asian	Yes	No
71	Female	Not Hispanic or Latino	White	Yes	No
93	Female	Not Hispanic or Latino	White	Yes	No
68	Female	Not Hispanic or Latino	White	Yes	No
68	Female	Not Hispanic or Latino	White	Yes	No
60	Female	Not Hispanic or Latino	White	Yes	No
73	Female	Not Hispanic or Latino	White	Yes	No
67	Female	Not Hispanic or Latino	White	Yes	No
58	Female	Not Hispanic or Latino	Asian	Yes	No
67	Female	Not Hispanic or Latino	White	Yes	No
73	Female	Not Hispanic or Latino	White	Yes	No
65	Female	Not Hispanic or Latino	White	Yes	No
72	Female	Declined to state	Decline to State	Yes	No
60	Female	Not Hispanic or Latino	White	Yes	No
63	Female	Not Hispanic or Latino	White	Yes	No
77	Male	Declined to state	White	Yes	No
66	Female	Not Hispanic or Latino	White	Yes	No
64	Female	Not Hispanic or Latino	White	Yes	No
77	Female	Not Hispanic or Latino	Native Hawaiian or other Pacific Islander	Yes	No
67	Female	Declined to state	Decline to State	Yes	No
61	Female	Not Hispanic or Latino	White	Yes	No
66	Female	Not Hispanic or Latino	White	Yes	No
74	Female	Not Hispanic or Latino	White	Yes	No
87	Female	Not Hispanic or Latino	Asian	Yes	No
61	Female	Not Hispanic or Latino	White	Yes	No
68	Female	Not Hispanic or Latino	African American or Black	Yes	No
61	Female	Not Hispanic or Latino	Asian	Yes	No
66	Female	Not Hispanic or Latino	White	Yes	No
61	Female	Not Hispanic or Latino	Other	Yes	No
56	Female	Not Hispanic or Latino	White	Yes	No
70	Female	Not Hispanic or Latino	White	Yes	No
83	Male	Not Hispanic or Latino	White	Yes	No
77	Female	Not Hispanic or Latino	White	Yes	No
65	Female	Not Hispanic or Latino	White	Yes	No
75	Female	Not Hispanic or Latino	White	Yes	No
66	Male	Not Hispanic or Latino	White	Yes	No
69	Male	Declined to state	Decline to State	Yes	No
65	Female	Not Hispanic or Latino	White	Yes	No
69	Female	Not Hispanic or Latino	White	Yes	No
59	Female	Declined to state	Unavailable or unknown	Yes	No
86	Female	Not Hispanic or Latino	White	Yes	No
65	Female	Not Hispanic or Latino	Other	Yes	No
85	Female	Not Hispanic or Latino	White	Yes	No
83	Female	Hispanic or Latino	American Indian or Alaska Native	Yes	No
59	Female	Not Hispanic or Latino	White	Yes	No
66	Female	Not Hispanic or Latino	White	Yes	No
65	Female	Not Hispanic or Latino	African American or Black	Yes	No
51	Female	Not Hispanic or Latino	White	Yes	No
59	Male	Not Hispanic or Latino	White	Yes	No
72	Female	Not Hispanic or Latino	White	Yes	No
73	Male	Not Hispanic or Latino	Asian	Yes	No
66	Female	Caucasian	White	Yes	No
55	Female	Not Hispanic or Latino	Asian	Yes	No
69	Female	Declined to state	Decline to State	Yes	No
65	Female	Not Hispanic or Latino	American Indian or Alaska Native	Yes	No
76	Female	Not Hispanic or Latino	Native Hawaiian or other Pacific Islander	Yes	No
74	Female	Not Hispanic or Latino	White	Yes	No
64	Female	Not Hispanic or Latino	White	Yes	No
70	Female	Not Hispanic or Latino	Asian	Yes	No
86	Male	Not Hispanic or Latino	White	Yes	No
58	Female	Not Hispanic or Latino	White	Yes	No
65	Male	Not Hispanic or Latino	White	Yes	No
75	Female	Not Hispanic or Latino	White	Yes	No
70	Male	Not Hispanic or Latino	African American or Black	Yes	No
68	Female	Not Hispanic or Latino	White	Yes	No
65	Female	Hispanic or Latino	Other	Yes	No
69	Female	Not Hispanic or Latino	White	Yes	No
68	Female	Hispanic or Latino	American Indian or Alaska Native	Yes	No
71	Female	Not Hispanic or Latino	White	Yes	No
75	Female	Not Hispanic or Latino	Other	Yes	No
63	Female	Declined to state	Decline to State	Yes	No
75	Female	Not Hispanic or Latino	White	Yes	No
70	Male	Not Hispanic or Latino	White	Yes	No
62	Female	Not Hispanic or Latino	White	Yes	No
59	Male	Not Hispanic or Latino	Asian	Yes	No
58	Female	Not Hispanic or Latino	White	Yes	No
59	Female	Not Hispanic or Latino	White	Yes	No
56	Male	Not Hispanic or Latino	White	Yes	No
75	Female	Declined to state	White	Yes	No
65	Female	Not Hispanic or Latino	Asian	Yes	No
66	Female	Not Hispanic or Latino	White	Yes	No
67	Female	Hispanic or Latino	White	Yes	No
70	Female	Not Hispanic or Latino	Asian	Yes	No
69	Male	Not Hispanic or Latino	White	Yes	No
66	Female	Not Hispanic or Latino	White	Yes	No
72	Male	Not Hispanic or Latino	White	Yes	No
67	Female	Not Hispanic or Latino	White	Yes	No
81	Female	Not Hispanic or Latino	White	Yes	No
71	Female	Not Hispanic or Latino	White	Yes	No
57	Female	Not Hispanic or Latino	Decline to State	Yes	No
56	Female	Not Hispanic or Latino	White	Yes	No
72	Male	Not Hispanic or Latino	Other	Yes	No
55	Male	Not Hispanic or Latino	White	Yes	No
65	Female	Not Hispanic or Latino	African American or Black	Yes	No
59	Female	Not Hispanic or Latino	African American or Black	Yes	No
67	Female	Not Hispanic or Latino	White	Yes	No
78	Male	Not Hispanic or Latino	White	Yes	No
74	Female	Hispanic or Latino	White	Yes	No
81	Female	Not Hispanic or Latino	White	Yes	No
63	Female	Hispanic or Latino	Other	Yes	No
79	Male	Not Hispanic or Latino	Asian	Yes	No
55	Female	Not Hispanic or Latino	White	Yes	No
70	Female	Not Hispanic or Latino	White	Yes	No
71	Female	Not Hispanic or Latino	White	Yes	No
80	Female	Hispanic or Latino	Native Hawaiian or other Pacific Islander	Yes	No
81	Female	Not Hispanic or Latino	Asian	Yes	No
64	Female	Not Hispanic or Latino	White	Yes	No
64	Female	Not Hispanic or Latino	White	Yes	No
65	Female	Not Hispanic or Latino	American Indian or Alaska Native	Yes	No
56	Female	Not Hispanic or Latino	White	Yes	No
64	Female	Not Hispanic or Latino	African American or Black	Yes	No
84	Male	Not Hispanic or Latino	White	Yes	No
69	Male	Not Hispanic or Latino	White	Yes	No
66	Female	Not Hispanic or Latino	Asian	Yes	No
63	Female	Not Hispanic or Latino	Asian	Yes	No
78	Female	Not Hispanic or Latino	Asian	Yes	No
80	Female	Not Hispanic or Latino	White	Yes	No
81	Female	Not Hispanic or Latino	White	Yes	No
70	Female	Not Hispanic or Latino	White	Yes	No
79	Female	Hispanic or Latino	Other	Yes	No
65	Female	Not Hispanic or Latino	White	Yes	No
71	Female	Not Hispanic or Latino	White	Yes	No
65	Female	Not Hispanic or Latino	White	Yes	No
72	Male	Not Hispanic or Latino	Asian	Yes	No
56	Female	Not Hispanic or Latino	White	Yes	No
69	Female	Declined to state	Decline to State	Yes	No
66	Female	Not Hispanic or Latino	White	Yes	No
63	Female	Not Hispanic or Latino	White	Yes	No
70	Female	Not Hispanic or Latino	White	Yes	No
81	Female	Not Hispanic or Latino	White	Yes	No
58	Female	Not Hispanic or Latino	White	Yes	No
73	Female	Not Hispanic or Latino	White	Yes	No
66	Female	Hispanic or Latino	White	Yes	No
66	Female	Not Hispanic or Latino	White	Yes	No
60	Female	Not Hispanic or Latino	White	Yes	No
80	Female	Hispanic or Latino	Other	Yes	No
55	Female	Hispanic or Latino	White	Yes	No
58	Female	Not Hispanic or Latino	White	Yes	No
54	Female	Not Hispanic or Latino	White	Yes	No
61	Female	Not Hispanic or Latino	African American or Black	Yes	No
68	Male	Not Hispanic or Latino	Asian	Yes	No
71	Male	Not Hispanic or Latino	White	Yes	No
66	Female	Not Hispanic or Latino	White	Yes	No
65	Female	Declined to state	Decline to State	Yes	No
81	Male	Not Hispanic or Latino	White	Yes	No
57	Female	Not Hispanic or Latino	White	Yes	No
61	Male	Hispanic or Latino	White	Yes	No
79	Female	Not Hispanic or Latino	White	Yes	No
69	Female	Not Hispanic or Latino	White	Yes	No
71	Female	Not Hispanic or Latino	White	Yes	No
82	Female	Not Hispanic or Latino	White	Yes	No
65	Female	Not Hispanic or Latino	White	Yes	No
65	Female	Not Hispanic or Latino	White	Yes	No
68	Female	Not Hispanic or Latino	Asian	Yes	No
73	Female	Not Hispanic or Latino	White	Yes	No
65	Female	Not Hispanic or Latino	White	Yes	No
58	Female	Not Hispanic or Latino	White	Yes	No
71	Female	Not Hispanic or Latino	White	Yes	No
75	Male	Not Hispanic or Latino	White	Yes	No
74	Male	Not Hispanic or Latino	White	Yes	No
72	Female	Not Hispanic or Latino	White	Yes	No
68	Female	Not Hispanic or Latino	White	Yes	No
66	Female	Not Hispanic or Latino	White	Yes	No
66	Female	Not Hispanic or Latino	White	Yes	No
65	Female	Not Hispanic or Latino	Asian	Yes	No
65	Female	Not Hispanic or Latino	African American or Black	Yes	No
65	Female	Not Hispanic or Latino	Other	Yes	No
71	Male	Not Hispanic or Latino	Asian	Yes	No
69	Female	Not Hispanic or Latino	Asian	Yes	No
68	Female	Not Hispanic or Latino	White	Yes	No
85	Female	Not Hispanic or Latino	White	Yes	No
97	Female	Not Hispanic or Latino	Asian	Yes	No
66	Female	Hispanic or Latino	Other	Yes	No
68	Female	Not Hispanic or Latino	White	Yes	No
65	Female	Not Hispanic or Latino	White	Yes	No
66	Female	Not Hispanic or Latino	White	Yes	No
66	Female	Hispanic or Latino	Other	Yes	No
70	Female	Not Hispanic or Latino	White	Yes	No
72	Male	Not Hispanic or Latino	White	Yes	No
71	Female	Hispanic or Latino	Other	Yes	No
53	Female	Not Hispanic or Latino	White	Yes	No
67	Female	Not Hispanic or Latino	White	Yes	No
65	Female	Not Hispanic or Latino	White	Yes	No
68	Female	Not Hispanic or Latino	White	Yes	No
67	Female	Not Hispanic or Latino	White	Yes	No
65	Female	Not Hispanic or Latino	White	Yes	No
63	Female	Declined to state	Unable to respond	Yes	No
58	Female	Not Hispanic or Latino	White	Yes	No
65	Female	Not Hispanic or Latino	White	Yes	No
75	Female	Not Hispanic or Latino	White	Yes	No
63	Female	Not Hispanic or Latino	White	Yes	No
78	Female	Not Hispanic or Latino	Asian	Yes	No
67	Female	Not Hispanic or Latino	White	Yes	No
65	Female	Not Hispanic or Latino	White	Yes	No
73	Female	Not Hispanic or Latino	American Indian or Alaska Native	Yes	No
75	Female	Hispanic or Latino	White	Yes	No
81	Female	Not Hispanic or Latino	White	Yes	No
67	Female	Not Hispanic or Latino	White	Yes	No
73	Female	Not Hispanic or Latino	White	Yes	No
60	Female	Not Hispanic or Latino	White	Yes	No
82	Female	Not Hispanic or Latino	White	Yes	No
68	Female	Hispanic or Latino	Other	Yes	No
66	Female	*Unspecified Ethnic Group	*Unspecified Race	Yes	No
67	Female	Not Hispanic or Latino	Other	Yes	No
90	Male	Not Hispanic or Latino	Other	Yes	No
69	Female	Not Hispanic or Latino	Asian	Yes	No
83	Male	Not Hispanic or Latino	Unavailable or unknown	Yes	No
55	Female	Hispanic or Latino	Other	Yes	No
69	Male	Not Hispanic or Latino	White	Yes	No
60	Female	Not Hispanic or Latino	White	Yes	No
65	Female	Not Hispanic or Latino	Asian	Yes	No
74	Female	Hispanic or Latino	Other	Yes	No
58	Female	Hispanic or Latino	Other	Yes	No
68	Female	Not Hispanic or Latino	White	Yes	No
52	Female	Not Hispanic or Latino	White	Yes	No
61	Female	Not Hispanic or Latino	White	Yes	No
63	Female	Not Hispanic or Latino	*Unspecified Race	Yes	No
58	Female	Not Hispanic or Latino	Other	Yes	No
53	Female	Not Hispanic or Latino	Asian	Yes	No
86	Male	Not Hispanic or Latino	White	Yes	No
65	Female	Not Hispanic or Latino	White	Yes	No
79	Female	Not Hispanic or Latino	White	Yes	No
64	Female	Not Hispanic or Latino	White	Yes	No
72	Male	Not Hispanic or Latino	White	Yes	No
74	Female	Not Hispanic or Latino	White	Yes	No
62	Female	Declined to state	Decline to State	Yes	No
83	Female	Not Hispanic or Latino	African American or Black	Yes	No
61	Female	Declined to state	Decline to State	Yes	No
67	Female	Not Hispanic or Latino	American Indian or Alaska Native	Yes	No
54	Female	Not Hispanic or Latino	White	Yes	No
52	Female	Hispanic or Latino	Other	Yes	No
65	Female	Not Hispanic or Latino	Asian	Yes	No
70	Female	Not Hispanic or Latino	Other	Yes	No
81	Male	Not Hispanic or Latino	Asian	Yes	No
66	Female	Not Hispanic or Latino	White	Yes	No
67	Female	Not Hispanic or Latino	White	Yes	No
70	Female	Not Hispanic or Latino	White	Yes	No
84	Female	Not Hispanic or Latino	Asian	Yes	No
74	Female	Not Hispanic or Latino	African American or Black	Yes	No
67	Female	Not Hispanic or Latino	Other	Yes	No
69	Female	Not Hispanic or Latino	Unavailable or unknown	Yes	No
90	Female	Not Hispanic or Latino	White	Yes	No
66	Female	Not Hispanic or Latino	Asian	Yes	No
66	Female	Not Hispanic or Latino	White	Yes	No
62	Female	Not Hispanic or Latino	Asian	Yes	No
75	Female	Declined to state	Decline to State	Yes	No
72	Female	Not Hispanic or Latino	Asian	Yes	No
71	Female	Not Hispanic or Latino	White	Yes	No
65	Female	Not Hispanic or Latino	White	Yes	No
72	Female	Declined to state	Decline to State	Yes	No
94	Female	Not Hispanic or Latino	White	Yes	No
58	Female	Not Hispanic or Latino	White	Yes	No
80	Female	Hispanic or Latino	White	Yes	No
54	Female	Not Hispanic or Latino	Asian	Yes	No
67	Female	Not Hispanic or Latino	White	Yes	No
56	Female	Not Hispanic or Latino	Asian	Yes	No
65	Female	Not Hispanic or Latino	White	Yes	No
69	Female	Not Hispanic or Latino	White	Yes	No
70	Male	Not Hispanic or Latino	Other	Yes	No
65	Female	Other	Decline to State	Yes	No
72	Male	Not Hispanic or Latino	White	Yes	No
70	Female	Not Hispanic or Latino	White	Yes	No
69	Female	Not Hispanic or Latino	Asian	Yes	No
63	Female	Not Hispanic or Latino	White	Yes	No
76	Male	Not Hispanic or Latino	White	Yes	No
65	Female	Not Hispanic or Latino	White	Yes	Yes
73	Female	Not Hispanic or Latino	Other	Yes	No
89	Male	Not Hispanic or Latino	White	Yes	No
58	Male	Not Hispanic or Latino	American Indian or Alaska Native	Yes	No
58	Female	Hispanic or Latino	White	Yes	No
81	Male	Not Hispanic or Latino	White	Yes	No
70	Female	Not Hispanic or Latino	White	Yes	No
54	Female	Not Hispanic or Latino	White	Yes	No
59	Female	Not Hispanic or Latino	White	Yes	No
74	Female	Not Hispanic or Latino	Asian	Yes	No
84	Female	Hispanic or Latino	Other	Yes	No
65	Female	Hispanic or Latino	Other	Yes	No
72	Female	Not Hispanic or Latino	White	Yes	No
71	Female	Caucasian	White	Yes	No
68	Female	Hispanic or Latino	Decline to State	Yes	No
71	Female	Not Hispanic or Latino	White	Yes	No
73	Female	Not Hispanic or Latino	White	Yes	No
57	Female	Not Hispanic or Latino	Asian	Yes	No
68	Female	Not Hispanic or Latino	White	Yes	No
80	Female	Hispanic or Latino	Other	Yes	No
80	Male	Not Hispanic or Latino	White	Yes	No
68	Female	Not Hispanic or Latino	White	Yes	No
52	Female	Hispanic or Latino	White	Yes	No
81	Female	Not Hispanic or Latino	White	Yes	No
65	Female	Not Hispanic or Latino	Asian	Yes	No
61	Male	Not Hispanic or Latino	White	Yes	No
68	Female	Not Hispanic or Latino	White	Yes	No
72	Female	Not Hispanic or Latino	White	Yes	No
66	Female	Not Hispanic or Latino	White	Yes	No
69	Female	Not Hispanic or Latino	White	Yes	No
76	Female	Hispanic or Latino	Other	Yes	No
65	Female	Not Hispanic or Latino	White	Yes	No
71	Female	Hispanic or Latino	Other	Yes	No
59	Female	Not Hispanic or Latino	White	Yes	No
66	Female	Not Hispanic or Latino	White	Yes	No
65	Female	Not Hispanic or Latino	White	Yes	No
67	Male	Not Hispanic or Latino	White	Yes	No
71	Male	Not Hispanic or Latino	White	Yes	No
75	Male	Not Hispanic or Latino	White	Yes	No
69	Female	Not Hispanic or Latino	White	Yes	No
66	Female	Caucasian	White	Yes	No
70	Female	Not Hispanic or Latino	Asian	Yes	No
68	Female	Not Hispanic or Latino	White	Yes	No
75	Female	Not Hispanic or Latino	White	Yes	No
69	Female	Not Hispanic or Latino	Other	Yes	No
60	Female	Not Hispanic or Latino	White	Yes	No
55	Female	Not Hispanic or Latino	White	Yes	No
57	Female	Not Hispanic or Latino	White	Yes	No
66	Female	Not Hispanic or Latino	White	Yes	No
78	Female	Hispanic or Latino	White	Yes	No
56	Female	Hispanic or Latino	Other	Yes	No
68	Female	Not Hispanic or Latino	African American or Black	Yes	No
70	Male	Not Hispanic or Latino	Asian	Yes	No
65	Female	Not Hispanic or Latino	White	Yes	No
55	Male	Not Hispanic or Latino	White	Yes	No
70	Female	Not Hispanic or Latino	White	Yes	No
79	Female	Declined to state	Decline to State	Yes	No
84	Male	Not Hispanic or Latino	White	Yes	No
86	Male	Not Hispanic or Latino	White	Yes	No
55	Female	Not Hispanic or Latino	White	Yes	No
90	Female	Not Hispanic or Latino	White	Yes	No
65	Female	Declined to state	White	Yes	No
88	Male	Not Hispanic or Latino	White	Yes	No
65	Female	Not Hispanic or Latino	White	Yes	No
65	Female	Not Hispanic or Latino	White	Yes	No
63	Male	Not Hispanic or Latino	White	Yes	No
78	Female	Not Hispanic or Latino	Other	Yes	No
65	Female	Not Hispanic or Latino	White	Yes	No
73	Female	Not Hispanic or Latino	White	Yes	No
66	Female	Not Hispanic or Latino	Asian	Yes	No
66	Female	Not Hispanic or Latino	White	Yes	No
81	Female	Not Hispanic or Latino	White	Yes	No
70	Male	Not Hispanic or Latino	White	Yes	No
59	Female	Not Hispanic or Latino	White	Yes	No
67	Female	Not Hispanic or Latino	White	Yes	No
84	Female	Not Hispanic or Latino	White	Yes	No
72	Female	Not Hispanic or Latino	White	Yes	No
54	Female	Not Hispanic or Latino	African American or Black	Yes	No
65	Female	Not Hispanic or Latino	White	Yes	No
60	Female	Declined to state	Decline to State	Yes	No
89	Female	Not Hispanic or Latino	Other	Yes	No
75	Female	Not Hispanic or Latino	Asian	Yes	No
55	Female	Not Hispanic or Latino	White	Yes	No
76	Female	Hispanic or Latino	Other	Yes	No
65	Female	Not Hispanic or Latino	White	Yes	No
65	Female	Hispanic or Latino	White	Yes	No
65	Female	Not Hispanic or Latino	White	Yes	No
62	Female	Not Hispanic or Latino	Other	Yes	No
57	Female	Not Hispanic or Latino	White	Yes	No
67	Female	Not Hispanic or Latino	Asian	Yes	No
69	Female	Not Hispanic or Latino	White	Yes	No
57	Female	Not Hispanic or Latino	Asian	Yes	No
75	Female	Not Hispanic or Latino	White	Yes	No
58	Female	Not Hispanic or Latino	Asian	Yes	No
66	Female	Not Hispanic or Latino	African American or Black	Yes	No
78	Female	Not Hispanic or Latino	White	Yes	No
71	Male	Not Hispanic or Latino	White	Yes	No
91	Female	Not Hispanic or Latino	Other	Yes	No
75	Female	Hispanic or Latino	White	Yes	No
75	Female	Not Hispanic or Latino	White	Yes	No
56	Female	Not Hispanic or Latino	White	Yes	No
60	Female	Not Hispanic or Latino	Asian	Yes	No
56	Male	Hispanic or Latino	White	Yes	No
54	Female	Not Hispanic or Latino	White	Yes	No
57	Female	Not Hispanic or Latino	White	Yes	No
65	Female	Not Hispanic or Latino	White	Yes	No
69	Female	Hispanic or Latino	Other	Yes	No
66	Female	Not Hispanic or Latino	White	Yes	No
72	Male	Not Hispanic or Latino	Decline to State	Yes	No
66	Female	Not Hispanic or Latino	White	Yes	No
72	Female	Not Hispanic or Latino	White	Yes	No
68	Female	Hispanic or Latino	White	Yes	No
80	Female	Declined to state	Decline to State	Yes	No
59	Female	Not Hispanic or Latino	White	Yes	No
57	Male	Not Hispanic or Latino	Asian	Yes	No
64	Female	Declined to state	Decline to State	Yes	No
66	Female	Not Hispanic or Latino	White	Yes	No
70	Female	Not Hispanic or Latino	White	Yes	No
74	Female	Not Hispanic or Latino	White	Yes	No
57	Female	Not Hispanic or Latino	White	Yes	No
63	Female	Not Hispanic or Latino	White	Yes	No
63	Female	Not Hispanic or Latino	White	Yes	No
65	Female	Not Hispanic or Latino	Other	Yes	No
85	Female	Not Hispanic or Latino	White	Yes	No
68	Female	Not Hispanic or Latino	African American or Black	Yes	No
66	Female	Not Hispanic or Latino	White	Yes	No
55	Female	Not Hispanic or Latino	White	Yes	No
69	Female	Not Hispanic or Latino	Asian	Yes	No
73	Female	Not Hispanic or Latino	White	Yes	No
68	Female	Caucasian	White	Yes	No
77	Female	Hispanic or Latino	White	Yes	No
87	Female	Not Hispanic or Latino	Asian	Yes	No
66	Female	Not Hispanic or Latino	White	Yes	No
79	Female	Not Hispanic or Latino	White	Yes	No
58	Female	Not Hispanic or Latino	Asian	Yes	No
66	Female	Not Hispanic or Latino	White	Yes	No
72	Female	Not Hispanic or Latino	White	Yes	No
75	Female	Not Hispanic or Latino	White	Yes	No
68	Male	Not Hispanic or Latino	White	Yes	No
65	Female	Not Hispanic or Latino	White	Yes	No
70	Female	Not Hispanic or Latino	White	Yes	No
86	Female	Not Hispanic or Latino	Other	Yes	No
60	Female	Declined to state	Decline to State	Yes	No
59	Female	Not Hispanic or Latino	White	Yes	No
66	Female	Not Hispanic or Latino	White	Yes	No
58	Female	Not Hispanic or Latino	White	Yes	No
72	Female	Not Hispanic or Latino	Asian	Yes	No
68	Female	Not Hispanic or Latino	Unavailable or unknown	Yes	No
67	Female	Not Hispanic or Latino	White	Yes	No
66	Female	Hispanic or Latino	White	Yes	No
75	Male	Not Hispanic or Latino	White	Yes	No
65	Female	Not Hispanic or Latino	White	Yes	No
69	Female	Not Hispanic or Latino	White	Yes	No
52	Female	Not Hispanic or Latino	Asian	Yes	No
64	Female	Not Hispanic or Latino	Other	Yes	No
86	Female	Not Hispanic or Latino	White	Yes	No
61	Female	Other	Decline to State	Yes	No
53	Female	Not Hispanic or Latino	White	Yes	No
64	Female	Not Hispanic or Latino	White	Yes	No
84	Female	Not Hispanic or Latino	White	Yes	No
68.845	528 female	533 Non-Hispanic	419 White
		54 Hispanic	71 Asian
		26 Unknown	20 Black
			72 Other
			31 Unkown
